# Supplementary material for: Analysis of the Clinicopathological Characteristics, Prognosis, and Lymphocyte Infiltration of Esophageal Neuroendocrine Neoplasms: A Surgery-Based Cohort and Propensity-Score Matching Study
Source: Cancers (Basel). 2023 Mar 13;15(6):1732. doi: 10.3390/cancers15061732 (PMC10046526; doi:10.3390/cancers15061732)
Supplement: Supplementary file 1 [file cancers-15-01732-s001.zip]

Archive with 1 entries (1 files):
- cancers-2072025-supplementary.pdf
